# Supplementary material for: The Trypanosoma brucei subpellicular microtubule array is organized into functionally discrete subdomains defined by microtubule associated proteins
Source: PLoS Pathog. 2021 May 19;17(5):e1009588. doi: 10.1371/journal.ppat.1009588 (PMC8168904; doi:10.1371/journal.ppat.1009588)
Supplement: S1 Table — Only proteins that were identified with a total unique peptide count of >5 were included for analysis. (XLSX) [file ppat.1009588.s005.xlsx]

## Sheet: Replicate 1
			Total Unique Peptide Count	Total Unique Peptide Count	>5 peptides
Identified Proteins	Accession Number	Molecular Weight	WT Control	mNeon-PAVE1
mNeon_PAVE1	Tb927.8.2030	75 kDa	0	32
PAVE2	Tb927.9.11540	51 kDa	0	25
AIR9-like protein	Tb927.11.17000	110 kDa	0	9
Tubulin beta chain	Tb927.1.2330	50 kDa	10	12
Tubulin alpha chain	Tb927.1.2340	50 kDa	10	12

## Sheet: Replicate 2
			Total Unique Peptide Count	Total Unique Peptide Count	>5 peptides
Identified Proteins	Accession Number	Molecular Weight	WT Control	mNeon-PAVE1
mNeon_PAVE1	Tb927.8.2030	75 kDa	0	56
PAVE2	Tb927.9.11540	51 kDa	0	47
AIR9-like protein	Tb927.11.17000	110 kDa	0	32
Tubulin beta chain	Tb927.1.2330	50 kDa	14	21
Tubulin alpha chain	Tb927.1.2340	50 kDa	16	21
Cluster of Heat shock protein 70	Tb927.11.11330	75 kDa	2	14
RNA helicase	Tb927.11.15460	81 kDa	3	9
Mitochondrial carrier protein	Tb927.10.14840	34 kDa	5	8
ATP synthase subunit beta	Tb927.3.1380	56 kDa	2	8
40S ribosomal protein S2	Tb927.10.14710	29 kDa	5	8
Gim5B	Tb927.9.11600	26 kDa	4	7
Paraflagellar rod component, putative	Tb927.10.15250	58 kDa	2	5
Chaperonin Hsp60	Tb927.10.6510	60 kDa	3	5
